# Supplementary material for: Protective effects of the postbiotic deriving from cow’s milk fermentation with L. paracasei CBA L74 against Rotavirus infection in human enterocytes
Source: Sci Rep. 2022 Apr 15;12:6268. doi: 10.1038/s41598-022-10083-5 (PMC9012738; doi:10.1038/s41598-022-10083-5)
Supplement: Supplementary file 3 — Supplementary Videos. [file 41598_2022_10083_MOESM3_ESM.zip]

Archive with 6 entries (6 files):
- Video#1 NI.avi
- Video#2 RV.avi
- Video#3 FM-CBAL74.avi
- Video#4 FM+RV.avi
- Video#5 NFM.avi
- Video#6 NFM+RV.avi
